# Supplementary material for: RET Gene Alterations in Clinical Practice: A Comprehensive Review and Database Update
Source: Genes (Basel). 2025 Dec 9;16(12):1472. doi: 10.3390/genes16121472 (PMC12732688; doi:10.3390/genes16121472)
Supplement: Supplementary file 1 [file genes-16-01472-s001.zip]

Archive with 1 entries (1 files):
- genes-3934011-supplementary.pdf
